# Supplementary material for: Mitochondrial matrix protein LETMD1 maintains thermogenic capacity of brown adipose tissue in male mice
Source: Nat Commun. 2023 Jun 23;14:3746. doi: 10.1038/s41467-023-39106-z (PMC10290150; doi:10.1038/s41467-023-39106-z)
Supplement: Supplementary file 3 — Source Data [file 41467_2023_39106_MOESM3_ESM.xlsx]

## Sheet: Fig 1a
	Figure 1a source data
		Day of iBPA differentiation
		Day0	Day2	Day4	Day6
	Letmd1	1.17052	2.14477	7.57393	6.2509
		0.854323	1.79077	6.18991	6.56924
		1	1.95979	6.84704	6.40809

## Sheet: Fig 1b
	Figure 1b

## Sheet: Fig 1c
	Figure 1c

## Sheet: Fig 1d
	Figure 1d source data
		Postnatal day
		P1	P7	P14
	Letmd1	0.03	0.79	2.41
		0.1	1.87	1.84
		0.48	1.23	0.87
		0.06	0.95	2.4
			0.99	2.29

## Sheet: Fig 1e
	Figure 1e

## Sheet: Fig 1f
	Figure 1f

## Sheet: Fig 1g
	Figure 1g source data
		TN (30℃)			RT (23℃)			Cold (6℃)
	Letmd1	1.24077	1.12144	0.718677	1.46393	2.73815	1.1406	5.50325	5.27639	2.96435
	Ucp1	1.10741	0.970288	0.930656	1.65932	3.33043	1.87697	11.8679	11.646	6.24294
	Pgc1α	0.726937	1.65413	0.831635	0.849766	1.96167	0.469546	2.1362	2.35331	2.20859
	Prdm16	0.818903	1.17434	1.03985	0.920081	1.36632	0.61418	1.62685	1.24207	1.68519
	Dio2	0.915464	1.2477	0.875485	0.417487	1.22503	0.85377	7.01148	3.99517	6.44945
	Cidea	0.990667	1.11449	0.905721	1.09493	1.20596	0.727427	1.85408	1.48042	1.59658

## Sheet: Fig 1j
	Figure 1j source data
		RT	Cold	CR
	Letmd1	1.328	3.278	1.411
		0.708	2.331	1.803
		0.502	2.562	2.356

## Sheet: Fig 1k
	Figure 1k source data
		RT	Cold	CR
	Letmd1	1.512	2.862	1.301
		0.827	2.908	1.577
		0.67	2.948	1.354

## Sheet: Fig 2h
	Figure 2h

[truncated: 32 more sheets: Fig 3a, Fig 3b, Fig 3c, Fig 3e, Fig 3f, Fig 3g, Fig 3h, Fig 3i, Fig 3j, Fig 3k, Fig 4c, Fig 4d, Fig 4e, Fig 4g, Fig 4h, Fig 5c, Fig 5d, Fig 5e, Fig 5f, Fig 6b …]
